# Supplementary material for: The Influence of Process Parameters on the Microstructural Properties of Spray-Pyrolyzed β-Ga2O3
Source: Nanomaterials (Basel). 2023 Apr 25;13(9):1455. doi: 10.3390/nano13091455 (PMC10179802; doi:10.3390/nano13091455)
Supplement: Supplementary file 1 [file nanomaterials-13-01455-s001.zip]

Archive with 1 entries (1 files):
- nanomaterials-2316372-supplementary.pdf
